# Supplementary material for: Circular RNA GRB10 as a competitive endogenous RNA regulating nucleus pulposus cells death in degenerative intervertebral disk
Source: Cell Death Dis. 2018 Feb 23;9(3):319. doi: 10.1038/s41419-017-0232-z (PMC5833826; doi:10.1038/s41419-017-0232-z)
Supplement: Supplementary file 4 — Table S1 [file 41419_2017_232_MOESM4_ESM.xlsx]

## Sheet: 工作表1
circRNA	type	logFC	AveExpr	t	adj.P.Val	B	Target miRNA
hsa_circ_0001605	intronic334	2.16915	9.08601	104.332	2.7253e-15	30.3153	hsa-miR-665	hsa-miR-129-5p	hsa-miR-539-3p	hsa-miR-520a-5p	hsa-miR-30b-3p
hsa_circ_0001568	intronic326	2.12437	11.6198	112.044	2.16409e-15	31.0694	hsa-miR-342-3p	hsa-let-7g-3p	hsa-miR-486-3p	hsa-miR-377-3p	hsa-miR-612
hsa_circ_0092342	intronic2870	2.80756	10.4318	82.3219	1.30404e-14	27.7548	hsa-miR-1298-3p	hsa-miR-612	hsa-miR-204-3p	hsa-miR-20b-3p	hsa-miR-135a-3p
hsa_circ_0092341	intronic2869	2.17965	9.08632	84.1492	1.12099e-14	27.9951	hsa-miR-328-3p	hsa-miR-212-5p	hsa-miR-135b-5p	hsa-miR-548d-3p	hsa-miR-135a-5p
hsa_circ_0092314	intronic2847	-2.61631	11.5634	-53.6159	3.4187e-13	22.9833	hsa-miR-1271-5p	hsa-miR-210-5p	hsa-miR-96-5p	hsa-miR-671-5p	hsa-miR-661
hsa_circ_0000670	intronic136	2.58045	7.61037	81.081	1.39063e-14	27.5883	hsa-miR-652-5p	hsa-miR-570-5p	hsa-miR-221-3p	hsa-miR-202-3p	hsa-miR-586
hsa_circ_0000549	intronic111	2.44061	8.57883	125.877	1.33872e-15	32.2796	hsa-miR-545-3p	hsa-miR-424-5p	hsa-miR-149-5p	hsa-miR-15b-5p	hsa-miR-638
hsa_circ_0001749	intragenic364	-2.4164	10.776	-76.6368	1.99285e-14	26.9684	hsa-miR-513a-3p	hsa-miR-370-3p	hsa-miR-577	hsa-miR-153-5p	hsa-miR-619-5p
hsa_circ_0001306	intragenic272	-2.57583	10.2096	-52.5902	4.03195e-13	22.7658	hsa-miR-619-5p	hsa-miR-665	hsa-miR-30b-3p	hsa-let-7e-5p	hsa-let-7c-5p
hsa_circ_0001293	intragenic266	-2.24101	8.46647	-74.3214	2.48878e-14	26.6298	hsa-miR-328-5p	hsa-let-7e-5p	hsa-miR-665	hsa-miR-20b-3p	hsa-let-7b-5p
hsa_circ_0000512	intragenic103	2.23105	6.9841	68.5187	4.72477e-14	25.7286	hsa-miR-615-5p	hsa-miR-663a	hsa-miR-296-5p	hsa-miR-345-3p	hsa-miR-622
hsa_circ_0006098	exonic930	-2.20743	7.6482	-34.3939	1.68808e-11	17.9599	hsa-miR-660-3p	hsa-miR-708-3p	hsa-miR-499a-3p	hsa-miR-145-5p	hsa-miR-744-3p
hsa_circ_0005927	exonic908	2.52944	11.882	85.8635	1.02214e-14	28.2152	hsa-miR-609	hsa-miR-758-5p	hsa-miR-548c-3p	hsa-miR-592	hsa-miR-452-3p
hsa_circ_0005918	exonic907	2.01463	7.38054	52.918	3.78983e-13	22.8357	hsa-miR-217	hsa-miR-376a-2-5p	hsa-miR-92b-3p	hsa-miR-511-5p	hsa-miR-92a-3p
hsa_circ_0005075	exonic793	2.01012	10.5462	89.5244	7.16224e-15	28.6696	hsa-miR-23b-5p	hsa-miR-93-3p	hsa-miR-10b-3p	hsa-miR-23a-5p	hsa-miR-581
hsa_circ_0000357	exonic77	-2.36069	9.79296	-59.3903	1.48591e-13	24.1322	hsa-miR-149-5p	hsa-miR-138-5p	hsa-miR-125a-3p	hsa-miR-181a-5p	hsa-miR-421
hsa_circ_0004565	exonic736	-2.1523	9.7478	-54.5203	2.96138e-13	23.1715	hsa-miR-654-3p	hsa-miR-511-5p	hsa-miR-632	hsa-miR-643	hsa-miR-889-5p
hsa_circ_0004552	exonic734	2.11968	10.6612	78.1207	1.75126e-14	27.1797	hsa-miR-644a	hsa-miR-572	hsa-miR-19b-2-5p	hsa-miR-19b-1-5p	hsa-miR-548a-3p
hsa_circ_0004354	exonic705	2.7985	10.7759	146.109	5.49417e-16	33.7837	hsa-miR-345-3p	hsa-miR-146b-3p	hsa-miR-16-5p	hsa-miR-195-5p	hsa-miR-874-3p
hsa_circ_0004066	exonic668	2.37277	9.23794	56.7207	2.22992e-13	23.6162	hsa-miR-877-3p	hsa-miR-185-3p	hsa-miR-486-3p	hsa-miR-761	hsa-miR-328-5p
hsa_circ_0003638	exonic614	-2.45692	6.80303	-50.7369	5.50638e-13	22.3614	hsa-miR-670-5p	hsa-miR-891b	hsa-miR-455-5p	hsa-miR-550a-5p	hsa-miR-550a-3-5p
hsa_circ_0003528	exonic603	-2.01797	10.7582	-103.968	2.74201e-15	30.278	hsa-miR-421	hsa-miR-181a-2-3p	hsa-miR-505-3p	hsa-miR-429	hsa-miR-380-5p
hsa_circ_0003526	exonic602	-3.07442	8.14695	-71.4745	3.25261e-14	26.1974	hsa-miR-200b-5p	hsa-miR-518a-5p	hsa-miR-527	hsa-miR-223-5p	hsa-miR-597-5p
hsa_circ_0003502	exonic597	-2.12885	9.69103	-82.1487	1.30523e-14	27.7318	hsa-miR-654-3p	hsa-miR-7-5p	hsa-miR-511-5p	hsa-miR-632	hsa-miR-643
hsa_circ_0003266	exonic566	2.54458	12.7645	141.537	5.49417e-16	33.4677	hsa-miR-761	hsa-miR-126-5p	hsa-miR-616-5p	hsa-miR-608	hsa-miR-503-5p
hsa_circ_0003258	exonic565	-3.1794	7.55805	-75.2915	2.25844e-14	26.773	hsa-miR-520d-3p	hsa-miR-500a-5p	hsa-miR-518c-3p	hsa-miR-103a-2-5p	hsa-miR-518f-3p
hsa_circ_0003183	exonic552	-3.08924	8.55803	-73.0831	2.79194e-14	26.4439	hsa-miR-889-3p	hsa-miR-410-5p	hsa-miR-494-5p	hsa-miR-627-3p	hsa-miR-224-5p
hsa_circ_0000026	exonic5	2.30511	8.24158	73.2088	2.76263e-14	26.4629	hsa-miR-23b-5p	hsa-miR-581	hsa-miR-23a-5p	hsa-miR-450a-1-3p	hsa-miR-146a-3p
hsa_circ_0002437	exonic462	-2.28761	10.5306	-58.7046	1.63484e-13	24.002	hsa-miR-627-3p	hsa-miR-22-5p	hsa-miR-651-5p	hsa-miR-152-5p	hsa-miR-146a-3p
hsa_circ_0002089	exonic422	-2.05936	6.13133	-56.0631	2.41736e-13	23.4852	hsa-miR-103a-2-5p	hsa-miR-335-3p	hsa-miR-130b-5p	hsa-miR-339-3p	hsa-miR-605-5p
hsa_circ_0002021	exonic407	-2.77375	10.7898	-112.055	2.16409e-15	31.0704	hsa-miR-95-5p	hsa-miR-100-3p	hsa-miR-340-5p	hsa-miR-140-5p	hsa-miR-150-3p
hsa_circ_0001693	exonic353	-2.20771	10.7938	-68.6989	4.62578e-14	25.7578	hsa-miR-153-5p	hsa-miR-185-3p	hsa-miR-199a-5p	hsa-miR-627-3p	hsa-miR-485-5p
hsa_circ_0001658	exonic344	2.26993	10.5075	85.8031	1.02214e-14	28.2076	hsa-miR-185-5p	hsa-miR-491-5p	hsa-miR-93-3p	hsa-miR-505-5p	hsa-miR-362-5p
hsa_circ_0091570	exonic2809	-2.8641	9.78495	-100.536	3.14374e-15	29.92	hsa-miR-135b-3p	hsa-miR-16-1-3p	hsa-miR-629-3p	hsa-miR-144-3p	hsa-miR-657
hsa_circ_0089294	exonic2788	-2.62069	9.59281	-84.921	1.1067e-14	28.0948	hsa-miR-660-3p	hsa-miR-877-3p	hsa-miR-200b-3p	hsa-miR-145-3p	hsa-miR-96-5p
hsa_circ_0001345	exonic277	-2.89826	8.73263	-116.999	1.73698e-15	31.5225	hsa-miR-589-3p	hsa-miR-150-5p	hsa-miR-194-5p	hsa-miR-181d-5p	hsa-miR-629-3p
hsa_circ_0088062	exonic2761	-2.46915	8.72323	-89.6966	7.15043e-15	28.6904	hsa-miR-149-5p	hsa-miR-203a-5p	hsa-miR-548a-3p	hsa-miR-188-3p	hsa-miR-31-5p
hsa_circ_0087275	exonic2732	-2.18686	6.36172	-45.9225	1.3211e-12	21.2355	hsa-miR-508-5p	hsa-miR-767-5p	hsa-miR-593-5p	hsa-miR-340-3p	hsa-miR-761
hsa_circ_0083294	exonic2669	2.02735	8.05289	53.8868	3.28034e-13	23.04	hsa-miR-145-5p	hsa-miR-96-5p	hsa-miR-769-5p	hsa-miR-212-5p	hsa-miR-20b-3p
hsa_circ_0083172	exonic2667	-2.03092	11.6189	-20.4885	2.17034e-09	12.1022	hsa-miR-196b-3p	hsa-miR-1298-3p	hsa-miR-345-3p	hsa-miR-1-3p	hsa-miR-1224-3p
hsa_circ_0082686	exonic2658	-3.31923	10.2578	-50.656	5.5625e-13	22.3434	hsa-miR-770-5p	hsa-miR-345-5p	hsa-miR-488-3p	hsa-miR-595	hsa-miR-450b-5p
hsa_circ_0080210	exonic2614	-2.38587	8.67602	-41.6662	3.10303e-12	20.1347	hsa-miR-328-5p	hsa-miR-30b-3p	hsa-miR-485-5p	hsa-miR-660-3p	hsa-miR-450a-2-3p
hsa_circ_0079480	exonic2601	2.26684	9.18944	83.6664	1.17538e-14	27.9321	hsa-miR-346	hsa-miR-654-3p	hsa-miR-377-3p	hsa-miR-142-5p	hsa-miR-539-3p
hsa_circ_0000091	exonic26	-2.15637	11.5037	-116.275	1.73853e-15	31.4577	hsa-miR-380-3p	hsa-miR-141-5p	hsa-miR-329-5p	hsa-miR-21-3p	hsa-miR-30c-5p
hsa_circ_0079375	exonic2596	2.10831	8.32478	20.4451	2.20972e-09	12.0784	hsa-miR-29b-2-5p	hsa-miR-1271-3p	hsa-miR-125b-2-3p	hsa-miR-499a-3p	hsa-miR-623
hsa_circ_0078368	exonic2578	-2.06633	6.64357	-29.8102	6.39642e-11	16.3377	hsa-miR-526b-5p	hsa-miR-578	hsa-miR-211-5p	hsa-miR-367-5p	hsa-miR-186-3p
hsa_circ_0077526	exonic2558	2.04292	11.5303	40.5202	3.92864e-12	19.8187	hsa-miR-338-3p	hsa-miR-539-3p	hsa-miR-653-3p	hsa-miR-485-5p	hsa-miR-670-3p
hsa_circ_0075504	exonic2518	2.18351	7.72336	36.2184	1.05962e-11	18.5462	hsa-miR-548b-3p	hsa-miR-383-5p	hsa-miR-648	hsa-miR-181c-5p	hsa-miR-500a-5p
hsa_circ_0075071	exonic2506	-3.0009	8.15632	-61.95	1.07952e-13	24.6047	hsa-miR-15b-5p	hsa-miR-361-5p	hsa-miR-563	hsa-miR-424-3p	hsa-miR-373-3p
hsa_circ_0072464	exonic2462	-3.08643	10.126	-147.805	5.49417e-16	33.8977	hsa-miR-519c-3p	hsa-miR-106b-5p	hsa-miR-655-3p	hsa-miR-106a-5p	hsa-miR-17-5p
hsa_circ_0071989	exonic2450	2.51934	10.1819	80.1311	1.46651e-14	27.459	hsa-miR-877-3p	hsa-miR-103a-2-5p	hsa-miR-432-5p	hsa-miR-338-3p	hsa-miR-370-3p
hsa_circ_0071129	exonic2440	-2.33411	9.13495	-38.2413	6.45595e-12	19.1625	hsa-miR-15a-3p	hsa-miR-338-3p	hsa-miR-382-5p	hsa-miR-218-1-3p	hsa-miR-329-3p
hsa_circ_0070114	exonic2421	-2.52542	10.155	-47.3838	9.98864e-13	21.5896	hsa-miR-362-3p	hsa-miR-96-5p	hsa-miR-103a-3p	hsa-miR-107	hsa-miR-615-3p
hsa_circ_0068462	exonic2379	2.14374	9.88505	71.013	3.44217e-14	26.1256	hsa-miR-224-5p	hsa-miR-668-5p	hsa-miR-520h	hsa-miR-520g-3p	hsa-miR-548a-3p
hsa_circ_0065173	exonic2323	2.02202	8.00202	84.7323	1.11677e-14	28.0705	hsa-miR-627-3p	hsa-miR-544a	hsa-miR-130b-5p	hsa-miR-22-5p	hsa-miR-335-3p
hsa_circ_0063865	exonic2296	-2.09128	5.99465	-51.0111	5.28574e-13	22.4222	hsa-miR-146b-5p	hsa-miR-146a-5p	hsa-miR-450b-3p	hsa-miR-216a-3p	hsa-miR-487a-5p
hsa_circ_0062813	exonic2279	-2.73848	10.0135	-106.923	2.3385e-15	30.5756	hsa-miR-548a-3p	hsa-miR-323a-5p	hsa-miR-888-3p	hsa-miR-514a-3p	hsa-miR-501-3p
hsa_circ_0061853	exonic2261	-2.77532	9.71775	-66.2653	6.12605e-14	25.3564	hsa-miR-654-3p	hsa-miR-367-5p	hsa-miR-374a-3p	hsa-miR-370-3p	hsa-miR-637
hsa_circ_0000993	exonic219	2.40848	8.61308	70.6685	3.57412e-14	26.0716	hsa-miR-195-5p	hsa-miR-15b-5p	hsa-miR-16-5p	hsa-miR-497-5p	hsa-miR-15a-5p
hsa_circ_0057552	exonic2185	2.4072	7.32596	48.105	8.82086e-13	21.7602	hsa-miR-335-3p	hsa-miR-580-3p	hsa-miR-130b-5p	hsa-miR-302a-3p	hsa-miR-653-3p
hsa_circ_0056548	exonic2176	-2.33674	10.3695	-58.0642	1.80323e-13	23.879	hsa-miR-200b-3p	hsa-miR-200c-3p	hsa-miR-429	hsa-miR-593-5p	hsa-miR-22-3p
hsa_circ_0052612	exonic2123	-2.72866	7.11312	-81.0678	1.39063e-14	27.5866	hsa-miR-197-5p	hsa-miR-193b-5p	hsa-miR-550a-5p	hsa-miR-550a-3-5p	hsa-miR-598-3p
hsa_circ_0050867	exonic2095	2.14788	12.8681	142.81	5.49417e-16	33.5569	hsa-miR-662	hsa-miR-660-3p	hsa-miR-651-5p	hsa-miR-671-3p	hsa-miR-132-5p
hsa_circ_0050205	exonic2084	-2.82586	11.0344	-163.968	5.49417e-16	34.9051	hsa-miR-30c-1-3p	hsa-miR-497-5p	hsa-miR-15b-5p	hsa-miR-601	hsa-miR-597-3p
hsa_circ_0047841	exonic2037	2.01077	8.24837	81.7004	1.34167e-14	27.6718	hsa-miR-500a-5p	hsa-miR-362-5p	hsa-miR-141-5p	hsa-miR-215-3p	hsa-miR-335-5p
hsa_circ_0047151	exonic2018	2.75997	10.0445	130.496	1.02989e-15	32.6483	hsa-miR-642a-3p	hsa-miR-299-3p	hsa-miR-145-5p	hsa-miR-632	hsa-miR-346
hsa_circ_0045714	exonic1967	-2.02856	11.979	-119.151	1.65371e-15	31.7122	hsa-miR-449c-5p	hsa-miR-328-3p	hsa-miR-193b-3p	hsa-miR-658	hsa-miR-2113
hsa_circ_0044638	exonic1950	-2.67355	10.4215	-61.0943	1.20069e-13	24.449	hsa-miR-580-3p	hsa-miR-605-5p	hsa-miR-647	hsa-miR-376a-2-5p	hsa-miR-449b-3p
hsa_circ_0041019	exonic1880	2.13474	8.19033	101.966	3.08523e-15	30.0709	hsa-miR-766-5p	hsa-miR-298	hsa-miR-345-3p	hsa-miR-490-5p	hsa-miR-20b-5p
hsa_circ_0040507	exonic1863	2.08017	10.043	78.0551	1.75126e-14	27.1704	hsa-let-7a-2-3p	hsa-miR-1296-3p	hsa-miR-382-3p	hsa-miR-193a-5p	hsa-miR-639
hsa_circ_0040039	exonic1858	2.95292	10.2021	99.0964	3.48991e-15	29.7655	hsa-miR-424-5p	hsa-miR-15b-5p	hsa-miR-16-5p	hsa-miR-195-5p	hsa-miR-15a-5p
hsa_circ_0040016	exonic1857	-2.18316	7.54668	-49.1721	7.23657e-13	22.008	hsa-miR-367-3p	hsa-miR-489-3p	hsa-miR-214-5p	hsa-miR-92a-3p	hsa-miR-106a-3p
hsa_circ_0000849	exonic184	-2.5745	9.10005	-60.8864	1.22651e-13	24.4109	hsa-miR-15a-5p	hsa-miR-561-3p	hsa-miR-659-3p	hsa-miR-203a-5p	hsa-miR-217
hsa_circ_0037896	exonic1817	-3.04043	6.93981	-89.769	7.15043e-15	28.6992	hsa-miR-145-5p	hsa-miR-509-3p	hsa-miR-139-5p	hsa-miR-27b-3p	hsa-miR-133a-3p
hsa_circ_0036763	exonic1800	-3.31842	9.68447	-84.2581	1.12099e-14	28.0092	hsa-miR-552-3p	hsa-miR-134-5p	hsa-miR-377-5p	hsa-miR-106b-3p	hsa-miR-662
hsa_circ_0035875	exonic1775	-2.80135	7.16684	-75.4257	2.25705e-14	26.7927	hsa-miR-200b-5p	hsa-miR-181a-2-3p	hsa-miR-641	hsa-miR-136-3p	hsa-miR-376b-3p
hsa_circ_0035381	exonic1768	2.39106	10.8452	111.447	2.17512e-15	31.0132	hsa-miR-124-5p	hsa-miR-624-5p	hsa-miR-802	hsa-miR-302d-3p	hsa-miR-9-5p
hsa_circ_0000815	exonic173	-2.08076	5.95797	-51.8793	4.54402e-13	22.6124	hsa-miR-520g-3p	hsa-miR-520h	hsa-miR-520a-3p	hsa-miR-526b-3p	hsa-miR-519d-3p
hsa_circ_0032664	exonic1729	-2.1034	8.9747	-102.781	2.91785e-15	30.1558	hsa-miR-885-5p	hsa-miR-23b-5p	hsa-miR-541-5p	hsa-miR-570-5p	hsa-miR-374a-3p
hsa_circ_0032254	exonic1724	-2.95578	10.5686	-79.5687	1.54722e-14	27.3816	hsa-miR-196b-3p	hsa-miR-500a-3p	hsa-miR-422a	hsa-miR-619-3p	hsa-miR-134-5p
hsa_circ_0032253	exonic1723	-2.64087	11.718	-27.7336	1.26582e-10	15.5195	hsa-miR-500a-3p	hsa-miR-422a	hsa-miR-619-3p	hsa-miR-502-3p	hsa-miR-365a-5p
hsa_circ_0028173	exonic1647	2.79475	11.4989	140.273	5.49417e-16	33.378	hsa-miR-640	hsa-miR-29b-1-5p	hsa-miR-508-5p	hsa-miR-598-3p	hsa-miR-145-5p
hsa_circ_0024162	exonic1605	2.24389	8.36813	73.9449	2.58421e-14	26.5736	hsa-let-7g-3p	hsa-miR-127-5p	hsa-miR-1468-3p	hsa-miR-183-5p	hsa-miR-891a-3p
hsa_circ_0022603	exonic1574	-2.34979	9.9942	-65.9604	6.3108e-14	25.305	hsa-miR-320a	hsa-miR-320b	hsa-miR-497-3p	hsa-miR-22-3p	hsa-miR-98-5p
hsa_circ_0021535	exonic1555	-2.74715	8.61641	-94.0219	5.36328e-15	29.2002	hsa-miR-95-5p	hsa-miR-513a-3p	hsa-miR-610	hsa-miR-15a-5p	hsa-miR-2113
hsa_circ_0020249	exonic1534	-2.38907	6.1998	-56.4478	2.30752e-13	23.562	hsa-miR-527	hsa-miR-518a-5p	hsa-miR-875-3p	hsa-miR-134-5p	hsa-miR-888-5p
hsa_circ_0020048	exonic1526	-2.34315	10.0573	-107.435	2.3385e-15	30.6263	hsa-miR-516b-5p	hsa-miR-637	hsa-miR-518c-5p	hsa-miR-514a-5p	hsa-miR-1298-3p
hsa_circ_0000720	exonic150	-2.22341	9.48107	-104.358	2.7253e-15	30.3179	hsa-miR-578	hsa-miR-367-5p	hsa-miR-188-3p	hsa-let-7a-2-3p	hsa-miR-1301-3p
hsa_circ_0017713	exonic1492	-2.02114	6.53475	-17.0481	1.23562e-08	10.0471	hsa-miR-670-3p	hsa-miR-376a-5p	hsa-miR-361-5p	hsa-miR-141-5p	hsa-miR-335-3p
hsa_circ_0016863	exonic1472	-2.15745	8.74934	-77.4247	1.85358e-14	27.0811	hsa-miR-134-5p	hsa-miR-889-5p	hsa-miR-508-5p	hsa-miR-495-3p	hsa-miR-325
hsa_circ_0015966	exonic1459	-2.76482	7.04796	-71.5273	3.25261e-14	26.2056	hsa-miR-548a-3p	hsa-miR-325	hsa-miR-198	hsa-miR-330-3p	hsa-miR-524-5p
hsa_circ_0013912	exonic1425	-2.37753	11.9422	-103.076	2.91447e-15	30.1863	hsa-miR-573	hsa-miR-520g-5p	hsa-miR-877-5p	hsa-miR-27a-3p	hsa-miR-621
hsa_circ_0013339	exonic1418	-2.04005	8.19992	-75.2744	2.25844e-14	26.7705	hsa-miR-29b-3p	hsa-miR-29c-3p	hsa-miR-29a-3p	hsa-miR-767-5p	hsa-miR-218-5p
hsa_circ_0009361	exonic1337	2.58137	12.8886	61.3382	1.16278e-13	24.4936	hsa-miR-141-5p	hsa-miR-582-3p	hsa-miR-484	hsa-miR-660-3p	hsa-miR-22-5p
hsa_circ_0009172	exonic1329	2.52456	11.7065	124.514	1.35145e-15	32.1676	hsa-miR-578	hsa-miR-21-3p	hsa-miR-642a-5p	hsa-miR-607	hsa-miR-138-5p
hsa_circ_0008911	exonic1295	2.00687	7.22482	55.2999	2.66743e-13	23.3311	hsa-miR-146a-3p	hsa-let-7f-2-3p	hsa-miR-612	hsa-miR-1301-3p	hsa-miR-593-3p
hsa_circ_0008742	exonic1274	-2.00472	5.65499	-35.6131	1.23128e-11	18.355	hsa-miR-875-3p	hsa-miR-134-5p	hsa-miR-888-5p	hsa-miR-616-5p	hsa-miR-450a-1-3p
hsa_circ_0008305	exonic1216	2.6546	9.55876	141.358	5.49417e-16	33.4551	hsa-miR-545-5p	hsa-miR-381-5p	hsa-miR-147a	hsa-miR-429	hsa-miR-200b-3p
hsa_circ_0007360	exonic1086	2.14442	10.1303	61.577	1.13303e-13	24.5371	hsa-miR-653-3p	hsa-miR-181b-5p	hsa-miR-873-3p	hsa-miR-762	hsa-miR-335-3p
hsa_circ_0007158	exonic1064	2.70015	11.7128	100.775	3.14374e-15	29.9454	hsa-miR-583	hsa-miR-185-5p	hsa-miR-519c-3p	hsa-miR-106b-5p	hsa-miR-20b-5p
hsa_circ_0007042	exonic1050	-2.44971	7.46024	-109.108	2.3385e-15	30.7896	hsa-miR-129-5p	hsa-miR-301a-5p	hsa-miR-369-3p	hsa-miR-635	hsa-miR-617
hsa_circ_0007018	exonic1047	-2.0739	10.1765	-77.5936	1.84673e-14	27.1051	hsa-miR-127-5p	hsa-miR-449a	hsa-miR-449b-5p	hsa-miR-34c-5p	hsa-miR-378a-5p
hsa_circ_0006956	exonic1035	-2.11639	8.05334	-100.748	3.14374e-15	29.9424	hsa-miR-153-5p	hsa-miR-608	hsa-miR-18a-5p	hsa-miR-330-5p	hsa-miR-18b-5p
hsa_circ_0006932	exonic1029	-2.02482	6.7604	-46.5484	1.17431e-12	21.3886	hsa-miR-18b-5p	hsa-miR-18a-5p	hsa-miR-377-3p	hsa-miR-658	hsa-miR-149-5p
