# Supplementary material for: Circular RNA GRB10 as a competitive endogenous RNA regulating nucleus pulposus cells death in degenerative intervertebral disk
Source: Cell Death Dis. 2018 Feb 23;9(3):319. doi: 10.1038/s41419-017-0232-z (PMC5833826; doi:10.1038/s41419-017-0232-z)
Supplement: Supplementary file 5 — Table S2 [file 41419_2017_232_MOESM5_ESM.xlsx]

## Sheet: 工作表1
miRNAs	logFC	AveExpr	t	adj.P.Value	B
hsa-miR-887-3p	3.51739	-5.55842	5.70635	0.000181951	0.86095
hsa-miR-4769-5p	-2.70404	-1.13496	-4.63499	0.000880179	-0.399199
hsa-miR-3150a-3p	4.17317	-3.61551	4.43253	0.00120758	-0.660876
hsa-miR-4317	2.07302	-3.66946	4.32531	0.00143103	-0.802393
hsa-miR-4450	3.4153	-3.53459	4.19193	0.00177144	-0.98121
hsa-miR-1273g-3p	-2.87896	-2.14582	-4.09259	0.00207975	-1.11632
hsa-miR-516a-5p	2.24591	-3.7546	3.97696	0.00251088	-1.27561
hsa-miR-1184	-4.74676	-1.45664	-3.65504	0.00427864	-1.7297
hsa-miR-3648	-4.04928	-1.39559	-3.6051	0.0046523	-1.80143
hsa-miR-4758-5p	2.15122	-2.96229	3.58521	0.00481045	-1.83009
hsa-miR-1827	-2.3509	0.177806	-3.53781	0.00521003	-1.89856
hsa-miR-548at-5p	2.25539	-0.805679	3.45721	0.00597038	-2.01563
hsa-miR-125b-1-3p	-3.20895	-5.38752	-3.35806	0.00706525	-2.16058
hsa-miR-328-5p	2.64069	-3.57137	3.35741	0.00707308	-2.16154
hsa-miR-542-5p	-2.78506	-0.598758	-3.34345	0.00724336	-2.18204
hsa-miR-933	2.02439	-4.78876	3.12954	0.0104464	-2.49807
hsa-miR-3173-3p	-2.06057	-2.7918	-3.01039	0.0128257	-2.6754
hsa-miR-5100	-2.09001	3.12796	-2.74454	0.020312	-3.07261
hsa-miR-92a-3p	4.76629	-0.587057	2.72501	0.0210107	-3.10179
hsa-miR-335-3p	-2.26704	-2.78877	-2.68905	0.0223607	-3.1555
hsa-miR-3131	-4.12383	-0.26515	-2.6588	0.0235635	-3.20066
hsa-miR-3127-5p	2.20933	-5.71396	2.58424	0.0268093	-3.31176
hsa-miR-583	-4.37461	-0.39054	-2.57856	0.0270738	-3.32021
hsa-miR-431-5p	2.55162	-2.22822	2.52995	0.0294481	-3.39246
hsa-miR-3622b-5p	-4.09581	-0.251142	-2.479	0.0321568	-3.46798
hsa-miR-451b	2.62547	-2.38582	2.42561	0.0352589	-3.54688
hsa-miR-4731-3p	2.16083	-4.29559	2.41913	0.0356548	-3.55644
